# Supplementary material for: How curricular changes influence medical students’ perceptions of basic science: A pilot study
Source: PLoS One. 2020 Jul 22;15(7):e0236365. doi: 10.1371/journal.pone.0236365 (PMC7375606; doi:10.1371/journal.pone.0236365)
Supplement: S1 Data — (XLSX) [file pone.0236365.s001.xlsx]

## Sheet: Institution A
	Date Started	Item 1	Item 2	Item 3	Item 4	Item 5	Item 6	Item 7	Item 8	Item 9	Item 10	Item 11	Item 12	Item 13	Item 14	Item 15	Item 16	Item 17	Item 18	Item 19	Item 20
Institution A_1	4/2017	4	2	2	4	5	4	4	2	2	4	2	2	3	2	2	2	5	2	4	2
Institution A_2	4/2017	3	3	3	4	4	4	4	2	2	2	4	3	2	3	4	4	3	2	4	2
Institution A_3	4/2017	4	2	2	4	4	2	4	4	2	4	3	3	5	4	3	3	2	2	4	4
Institution A_4	4/2017	2	3	1	3	5	3	4	2	1	3	4	4	5	3	3	4	2	1	5	4
Institution A_5	4/2017	5	4	1	3	5	1	1	5	1	3	3	2	2	2	3	4	2	5	5	2
Institution A_6	4/2017	3	1	4	4	5	5	5	2	2	2	5	5	2	4	2	2	4	1	2	5
Institution A_7	4/2017	2	3	2	4	2	2	2	2	2	2	4	2	5	4	4	4	2	2	2	4
Institution A_8	4/2017	3	2	3	4	4	3	5	2	3	2	4	2	4	1	3	4	4	1	5	2
Institution A_9	4/2017	4	2	4	4	4	3	5	4	2	5	5	4	4	5	5	5	5	1	4	3
Institution A_10	4/2017	4	1	5	4	4	4	4	1	2	2	5	4	2	4	4	4	5	1	4	3
Institution A_11	4/2017	4	2	2	4	3	3	4	2	3	2	3	2	4	4	4	4	3	2	5	2
Institution A_12	4/2017	4	4	3	3	2	4	3	2	2	4	2	2	4	4	4	4	2	2	4	3
Institution A_13	4/2017	3	4	2	5	4	2	2	4	2	3	3	2	4	4	3	3	3	2	5	3
Institution A_14	4/2017	3	3	1	5	5	3	3	4	2	3	4	3	4	3	3	3	3	2	3	3
Institution A_15	4/2017	3	3	4	4	3	5	4	2	3	3	4	3		4	4	2	3	2	3	3
Institution A_16	4/2017	4	5	2	5	5	3	2	2	1	1	1	2	2	2	3	4	2	4	5	2
Institution A_17	4/2017	2	2	2	4	2	3	4	3	4	2	4	3	4	4	3	3	4	2	4	4
Institution A_18	4/2017	3	2	2	4	5	3	2	4	1	4	2	4	4	2	4	3	2	2	5	3
Institution A_19	4/2017	3	3	1	2	4	2	3	4	2	3	2	1	1	2	2	3	2	3	5	2
Institution A_20	4/2017	3	4	3	4	5	2	3	3	2	3	3	3	4	2	3	3	4	3	5	2
Institution A_21	4/2017	4	3	2	3	4	2	4	3	2	4	3	3	3	3	4	3	3	3	4	3
Institution A_22	4/2017	4	4	2	3	5	2	3	5	1	3	2	2	1	3	3	2	4	4	4	2
Institution A_23	4/2017	4	3	3	4	4	3	3	5	2	4	3	2	2	2	4	4	4	3	4	3
Institution A_24	4/2017	3	2	2	4	1	4	5	2	2	3	4	4	2	4	2	1	4	1	4	4
Institution A_25	4/2017	3	3		4	5	3	4	1	1	2	3	2	4	2	4	4	1	2	3	1
Institution A_26	4/2017	2	2	4	4	4	2	4	4	1	2	4	4	3	4	2	2	4	1	2	4
Institution A_27	4/2017	4	3	3	4	4	3	4	4	3	2	3	4	4	4	4	5	4	2	4	3
Institution A_28	4/2017	2	2	5	5	4	3	4	4	2	4	4	4	4	3	3	4	4	2	4	3
Institution A_29	4/2017	2	2	5	5	2	4	4	1	3	4	5	4	1	2	2	1	4	1	4	2
Institution A_30	4/2017	4	4	2	4	3	3	3	3	2	2	3	3	4	2	2	3	2	3	4	2
Institution A_31	4/2017	2	2	2	4	4	2	4	2	2	4	4	2	4	4	3	3	2	2	4	2
Institution A_32	4/2017	2	2	4	4	4	4	5	4	2	3	4	4	5	4	4	4	4	1	4	4
Institution A_33	4/2017	4	4	2	4	3	1	1	5	1	5	3	1	4	1	1	1	1	4	4	1
Institution A_34	4/2017	2	2	4	4	2	4	4	4	2	3	4	3	3	4	4	3	3	2	4	4
Institution A_35	4/2017	4	2	4	4	5	4	5	2	3	4	3	3	5	4	4	3	5	2	4	3
Institution A_36	4/2017	4	4	3	4	5	4	3	4	1	4	3	3	5	2	3	3	3	4	4	3
Institution A_37	4/2017	4	3	2	3	4	3	3	4	2	4	2	2	2	2	2	3	2	4	4	2
Institution A_38	4/2017	2	3	3	4	4	3	3	5	1	4	3	1	4	4		3	3	4	5	3
Institution A_39	4/2017	2	2	3	4	1	5	5	1	5	1	5	5	5	4	2	3	5	1	4	4
Institution A_40	4/2017	2	3	3	4	3	3	4	4	3	4	4	3	4	3	4	2	3	2	4	3
Institution A_41	4/2017	2	3	4	4	5	4	5	2	2	3	3	3	5	5	4	4	4	2	5	4
Institution A_42	4/2017	2	2	2	4	4	4	4	5	3	3	3	4	5	3	4	4	4	2	2	2
Institution A_43	4/2017	2	1	4	5	2	5	5	1	3	2	5	5	2	5	5	3	4	1	4	4
Institution A_44	4/2017	2	3	4	4	2	3	3	4	2	3	4	2	4	2	2	4	4	2	4	2
Institution A_45	4/2017	4	2	2	5	4	4	5	4	2	4	5	5	5	5	4	2	5	1	4	4
Institution A_46	5/2017	2	2	3	4	2	4	4	1	4	3	4	5	4	5	4	4	5	1	2	5
Institution A_47	8/2017	4	4	2	3	4	2	2	4	2	3	1	3	2	4	4	3	2	4	4	2
Institution A_48	8/2017	4	4	2	3	5	3	3	5	1	2	2	2	2	2	4	2	1	4	4	2
Institution A_49	8/2017	4	4	1	2	4	2	1	4	2	2	2	2	1	2	2	2	3	4	4	2
Institution A_50	8/2017	4	4	2	1	4	1	1	3	1	4	1	1	1	2	3	1	2	4	4	2
Institution A_51	8/2017	5	1	5	5	3	5	5	2	4	3	5	5	4	5	5	3	5	1	2	5
Institution A_52	8/2017	2	2	5	5	1	5	5	1	5	1	5	5	5	5	5	5	5	1	1	5
Institution A_53	8/2017	3	2	2	4	4	4	3	1	2	2	3	3	2	3	3	3	3	2	5	3
Institution A_54	8/2017	4	4	3	3	4	3	2	3	2	4	3	2	2	3	4	4	3	2	4	4
Institution A_55	8/2017	3	4	3	5	4	4	4	1	4	1	4	3	5	5	4	4	4	2	4	4
Institution A_56	8/2017	3	4	4	4	4	4	5	5	2	4	5	3	4	4	5	4	4	3	4	4
Institution A_57	8/2017	4	3	5	4	2	4	4	2	4	1	5	4	4	4	4	4	5	2	2	4
Institution A_58	8/2017	3	4	4	4	5	3	4	4	2	4	4	3	4	2	3	3	4	3	5	1
Institution A_59	8/2017	2	2	4	4	4	5	5	1	2	2	3	4	4	4	4	4	4	2	4	5
Institution A_60	8/2017	4	3	3	4	4	3	4	4	2	4	4	3	4	3	1	2	4	3	4	3
Institution A_61	8/2017	5	3	1	4	4	2	4	1	1	4	4	2	4	4	4	4	4	2	5	4
Institution A_62	8/2017	4	3	1	4	3	3	4	4	2	3	4	3	5	4	4	4		2	3	2
Institution A_63	8/2017	2	2	4	4	4	3	4	2	2	4	5	4	3	3	3	2	4	2	4	4
Institution A_64	8/2017	2	2	4	4	4	4	4	3	4	2	4	4	5	4	4	4	4	2	4	4
Institution A_65	8/2017	2	2	3	5	2	4	4	4	1	5	5	4	5	4	4	4	4	1	4	3
Institution A_66	8/2017	2	1	4	4	3	4	4	2	3	2	4	5	2	4	4	4	4	1	4	5
Institution A_67	8/2017	1	1	5	5	1	5	5	1	4	2	5	3	3	5	5	5	5	1	1	5
Institution A_68	9/2017	2	2	4	4	2	4	4	1	3	4	5	4	4	5	4	2	5	1	1	5
Institution A_69	9/2017	3	3	4	4	4	4	5	3	3	2	4	3	5	4	4	4	5	1	4	5
Institution A_70	9/2017	3	3	2	5	5	3	3	3	2	2	2	3	4	4	4	3		2	4	4
Institution A_71	9/2017	2	2	2	3	2	2	1	2	3	2	3	3	3	3	3	3	3	3	3	3
Institution A_72	9/2017	4	2	5	5	3	5	5	2	4	2	5	3	2	4	2	4	5	1	5	5
Institution A_73	9/2017	4	2	2	4	4	2	2	4	2	2	2	4	3	4	3	3	4	3	4	4
Institution A_74	9/2017	3	2	3	4	4	4	3	4	2	3	3	3	3	4	3	4	2	3	4	3
Institution A_75	9/2017	4	2	2	4	2	3	4	2	2	2	3	4	4	2	3	2	2	3	3	2
Institution A_76	9/2017	4	3	2	3	3	2	4	2	2	3	4	2	4	4	4	4	4	2	4	3

## Sheet: Institution B
	Date Started	Item 1	Item 2	Item 3	Item 4	Item 5	Item 6	Item 7	Item 8	Item 9	Item 10	Item 11	Item 12	Item 13	Item 14	Item 15	Item 16	Item 17	Item 18	Item 19	Item 20
Institution B_1	7/2018	1	1	5	5	3	5	5	4	2	2	5	5	5	3	5	3	5	2	4	5
Institution B_2	7/2018	2	2	2	3	4	3	1	5	1	5	2	1	2	2	3	3	1	2	5	3
Institution B_3	7/2018	4	2	1	4	5	2	1	5	2	2	1	2	3	1	4	4	1	2	5	2
Institution B_4	7/2018	3	2	3	4	2	3	4	4	2	4	4	4	3	3	3	3	3	2	4	2
Institution B_5	7/2018	4	4	2	3	4	3	4	5	1	5	3	2	3	3	3	2	1	3	5	3
Institution B_6	8/2018	3	2	2	4	3	3	5	4	1	5	2	2	2	2	3	4	4	2	4	2
Institution B_7	8/2018	2	2	4	3	4	3	3	2	2	2	4	4	4	4	4	4	3	2	2	3
Institution B_8	8/2018	2	3	4	2	4	4	2	3	1	4	4	4	4	4	3	4	4	1	4	4
Institution B_9	8/2018	4	4	2	4	5	2	2	2	2	2	2	2	2	2	4	4	2	4	4	2
Institution B_10	8/2018	5	5	2	3	4	2	1	3	1	4	1	1	4	4	1	1	1	5	5	3
Institution B_11	8/2018	2	4	4	5	3	4	5	2	2	5	5	4	2	4	3	3	4	2	4	4
Institution B_12	8/2018	2	2	4	4	4	4	4	5	2	3	4	3	5	4	4	5	5	1	3	4
Institution B_13	8/2018	1	2	4	4	4	4	5	4	2	3	4	3	4	2	4	4	4	2	2	3
Institution B_14	8/2018	4	4	1	4	5	1	5	5	1	5	3	4	4	3	1	4	4	3	5	2
Institution B_15	8/2018	2	3	4	4	5	3	4	2	2	2	2	3	5	4	3	4	5	2	4	3
Institution B_16	8/2018	4	4	1	4	3	2	1	4	1	5	1	2	2	2	2	2	2	4	4	3
Institution B_17	8/2018	1	1	5	4	1	5	4	2	4	2	5	4	4	4	3	4	5	2	2	3
Institution B_18	8/2018	4	2	4	4	4	3	4	3	2	2	2	4	4	3	4	3	3	2	4	3
Institution B_19	8/2018	1	3	3	4	1	4	4	4	2	3	4	5	5	4	3	4	4	2	3	2
Institution B_20	8/2018	1	1	4	4	4	5	4	1	3	5	5	3	4	5	5	5	5	1	4	4
Institution B_21	8/2018	1	2	3	5	5	4	3	4	1	2	4	2	4	4	3	4	4	3	4	2
Institution B_22	8/2018	2	4	2	5	4	2	4	3	1	5	5	2	5	2	1	4	5	2	4	2
Institution B_23	8/2018	4	1	4	4	2	3	5	2	3	2	4	5	2	3		4	4	1	4	3
Institution B_24	8/2018	1	1	4	5	3	5	5	4	3	2	5	5	5	5	5	3	5	1	3	5
Institution B_25	8/2018	1	1	4	5	4	5	5	1	5	4	5	4	3	5	5	4	4	1	2	3
Institution B_26	8/2018	4	2	3	3	1	2	4	4	2	5	4	3	5	4	4	4	4	4	4	4
Institution B_27	8/2018	2	2	4	4	5	4	5	2	2	2	3	4	4	5	4	2	4	1	4	4
Institution B_28	8/2018	1	4	4	3	4	2	4	4	1	2	2	2	4	2	2	2	1	5	3	3
Institution B_29	8/2018	2	3	4	4	4	4	4	2	4	2	4	4	4	5	4	4	4	2	2	4
Institution B_30	8/2018	2	2	4	4	5	5	4	3	2	2	5	4	4	3	4	5	5	1	4	4
Institution B_31	8/2018	3	2	4	4	2	4	4	3	2	4	3	4	4	4	4	4	4	2	2	4
Institution B_32	8/2018	2	5	1	4	5	1	3	4	1	2	3	1	5	1	5	2	3	1	5	2
Institution B_33	8/2018	2	3	4	5	5	3	4	3	3	3	2	4	2	4	3	4	5	3	2	3
Institution B_34	8/2018	4	4	5	3	4	3	4	5	2	4	1		4	3	4	2	4	4	3	2
Institution B_35	8/2018	1	4	3	4	1	4	4	4	1	2	3	2	4	2	1	1	2	3	4	2
Institution B_36	7/2018	2	2	4	4	4	4	5	2	3	3	5	4	4	4	5	4	5	2	5	4
Institution B_37	8/2018	4	3	2	3	3	2	2	2	2	1	2	2	4	2	4	3	2	4	4	2
Institution B_38	8/2018	3	4	3	3	2	3	2	5	1	4	1	2	2	3	3	2	2	2	4	3
Institution B_39	8/2018	4	1	4	5	2	5	4	1	4	2	3	4	5	3	3	3	4	1	4	3
Institution B_40	8/2018	3	2	4	4	4	3	3	2	2	3	4	3	4	4	4	4	4	3	3	4
Institution B_41	8/2018	4	4	3	2	4	2	4	3	1	4	2	3	2	2	3	2	3	4	4	2
Institution B_42	8/2018	4	2	4	4	3	4	4	4	2	4	4	4	4	4	4	4	4	2	4	4
Institution B_43	8/2018	3	3	3	3	3	3	3	3	3	3	3	3	3	3	3	3	3	3	3	3
Institution B_44	8/2018	3	2	4	4	4	3	4	3	2	4	3	4	4	2	4	2	4	2	4	2
Institution B_45	8/2018	2	2	2	4	4	3	2	2	2	3	4	4	4	3	4	4	4	2	3	3
Institution B_46	8/2018	4	5	1	4	3	1	2	5	1	5	1	1	4	4	3	1	3	4	5	3
Institution B_47	8/2018	2	1	4	4	4	4	5	2	1	4	5	5	5	4	4	2	5	3	2	4
Institution B_48	8/2018	1	1	4	4	1	5	5	4	2	1	5	5	5	5	3	3	5	1	1	5
Institution B_49	8/2018	2	2	2	2	4	1	1	1	1	2	2	2	2	2	2	3	2	5	5	4
Institution B_50	8/2018	3	4	2	4	4	1	2	4	1	3	2	2	5	2	4	2	1	5	5	2
Institution B_51	8/2018	1	2	2	2	2	2	2	2	2	2	2	2	3	2	2	2	2	4	4	2
Institution B_52	8/2018	2	4	4	4	4	4	4	4	2	3	4	4	5	2	3	4	4	4	4	3
Institution B_53	8/2018	4	4	4	5	4	5		3	4		3	5	5	4	4	5		3	4	4
Institution B_54	8/2018	4	4	3	5	2	3	3	5	2	4	4	4	1	4	3	4	4	5	4	4
Institution B_55	8/2018	2	2	2	4	4	2	2	3	2	3	2	3	2	3	3	3	2	3	4	4
Institution B_56	9/2018	3	3	2	3	2	2	4	3	3	3	4	3	5	2	3	4	4	3	4	3
Institution B_57	9/2018	2	1	2	4	4	4	5	4	3	3	5	5	4	4	4	3	3	1	4	4

## Sheet: Institution C
	Date Started	Item 1	Item 2	Item 3	Item 4	Item 5	Item 6	Item 7	Item 8	Item 9	Item 10	Item 11	Item 12	Item 13	Item 14	Item 15	Item 16	Item 17	Item 18	Item 19	Item 20
Institution C_1	3/2017	2	4	2	4	3	4	5	4	3	1	3	2	3	4	1	4	5	1	4	2
Institution C_2	3/2017	2	2	3	4	5	4	3	4	3	4	4	4	5	4	4	4	4	1	3	3
Institution C_3	3/2017	2	1	5	5	2	5	5	3	2	3	5	3	5	4	4	4	5	1	1	4
Institution C_4	3/2017	3	4	2	3	4	3	2	3	2	3	2	3	3	3	3	2	2	4	4	2
Institution C_5	3/2017	3	3	2	5	2	4	5	4	3	2	5	4	4	4	3	2	5	2	5	4
Institution C_6	3/2017	2	3	3	4	4	4	5	2	4	2	4	4	2	3	3	3	4	3	2	3
Institution C_7	3/2017	4	4	2	4	4	2	4	4	2	4	2	2	4	4	4	4	4	2	2	4
Institution C_8	3/2017	1	2	3	4	2	4	4	4	2	3	3	4	4	3	4	4	3	2	4	4
Institution C_9	3/2017	2	2	2	4	3	4	3	2	2	3	4	2	4	4	4	4	4	1	4	4
Institution C_10	3/2017	1	1	5	5	1	5	4	3	4	2	4	4	5	5	4	4	3	1	1	4
Institution C_11	3/2017	1	2	3	5	4	4	4	2	4	2	4	3	4	4	4	4	3	2	4	4
Institution C_12	3/2017	2	2	3	4	4	4	4	3	3	1	4	4	5	4	4	4	3	1	4	3
Institution C_13	3/2017	2	2	3	3	3	3	4	3	2		4	2	3	2	3	4	3	2	3	3
Institution C_14	3/2017	1	2	4	5	1	5	4	2	2	2	2	2	5	4	4	4	2	2	2	4
Institution C_15	3/2017	2	2	4	4	3	4		2	4	2	5	4	4	4	4	4	4	2	2	4
Institution C_16	3/2017	2	3	2	3	2	4	4	4	3	3	2	4	4	4	4	4	3	2	3	3
Institution C_17	3/2017	2	4	3	4	5	4	5	5	1	3	4	4	1	2	3	2	5	1	1	4
Institution C_18	3/2017	5	2	3	4	2	5	2	2	4	1	2	4	3	4	4	5	2	1	5	4
Institution C_19	3/2017	3	4	2	2	4	3	4	4	1	5	3	3	5	3	3	3	3	2	4	2
Institution C_20	3/2017	3	3	4	4	4	4	4	2	4	2	4	4	4	3	4	3	3	3	2	4
Institution C_21	3/2017	2	2	4	4	3	4	4	3	3	3	4	4	3	3	4	4	3	2	4	3
Institution C_22	3/2017	1	2	4	4	4	3	5	3	4	2	4	4	4	4	4	3	4	3	2	5
Institution C_23	4/2017	2	2	5	5	3	5	4	3	2	4	5	5	5	5	4	5	5	1	3	5
Institution C_24	4/2017	2	2	3	4	4	4	4	4	2	2	2	3	2		2	2	4	2	4	2
Institution C_25	4/2017	4	2	4	4	2	5	5	2	4	2	4	4	4	5	4	4	5	1	2	5
Institution C_26	4/2017	4	3	4	4	3	2	5	2	4	2	5	4	3	4	4	4	5	2	4	4
Institution C_27	4/2017	3	3	3	3	3	3	3	3	3	3	3	3	3	3	3	3	3	3	3	3
Institution C_28	4/2017	2	2	4	4	4	4	4	2	4	2	4	4	4	4	4	5	4	2	2	4
Institution C_29	4/2017	1	2	2	4	3	2	4	4	2	3	2	2	2	2	4	3	3	4	4	4
Institution C_30	4/2017	2	4	3	4	2	4	2	4	4	2	2	4	2	2	3	4	4	4	4	2
Institution C_31	4/2017	2	2	4	5	4	4	4	2	2	2	2	2	4	4	3	5	5	2	4	4
Institution C_32	4/2017	2	2	3	4	4	3	4	3	3	2	4	4	3	3	4	4	2	1	4	3
Institution C_33	4/2017	1	2	4	4	1	4	5	2	4	2	5	4	4	4	4	5	3	2	2	4
Institution C_34	4/2017	4	4	2	3	4	3	4	3	2	1	2	2	2	4	3	4	3	2	5	4
Institution C_35	4/2017	1	1	4	4	2	5	4	3	4	1	4	4	4	5	5	5	5	1	1	4
Institution C_36	4/2017	4	3	3	3	2	3	4	3	2	3	4	3	2	2	3	4	4	3	4	3
Institution C_37	4/2017	2	2	3	4	5	4	3	5	1	3	4	3	4	3	4	4	2	2	5	4
Institution C_38	4/2017	4	5	2	2	5	1	1	5	1	4	1	3	1	3	2	1	1	5	5	1
Institution C_39	4/2017	4	2	4	3	2	3	4	5	2	2	4	4	3	3	3	3	4	3	4	3
Institution C_40	4/2017	4	2	4	4	2	4	5	3	4	2	4	4	3	4	4	4	4	1	4	3
Institution C_41	4/2017	3	2	2	3	2	3	4	3	3	4	2	2	3	4	4	2	4	3	4	4
Institution C_42	4/2017	1	1	4	4	2	5	5	3	4	2	5	4	5	5	5	5	5	2	1	5
Institution C_43	4/2017	2	3	3	4	4	3	3	4	2	3	4	4	2	3	3	4	3	4	4	4
Institution C_44	4/2017	4	3	3	4	3	3	5	2	2	2	5	2	5	5	5	5	4	3	2	3
Institution C_45	4/2017	4	2	4	4	2	3	4	3	2	2	5	4	4	4	3	3	3	2	4	4
Institution C_46	4/2017	4	2	2	4	4	2	2	5	1	3	2	2	3	3	4	4	2	3	4	2
Institution C_47	4/2017	2	1	3	5	2	4	4	1	3	2	5	4	4	4	4	4	3	2	4	3
Institution C_48	4/2017	2	2	3	4	3	4	3	4	3	3	2	3	2	4	4	3	3	3	4	4
Institution C_49	5/2017	1	2	4	4	4	4	4	3	3	2	4	4	3	3	3	4	3	3	4	2
Institution C_50	8/2017	2	2	3	4	4	4	4	4	4	3	3	4	4	4	4	4	3	2	3	3
Institution C_51	8/2017	3	4	2	3	4	3	2	2	3	1	4	2	2	3	3	4	3	2	4	4
Institution C_52	8/2017	3	2	3	3	3	3	4	1	2	2	3	2	1	3	4	3	2	2	4	2
Institution C_53	8/2017	2	3	2	4	4	3	5	4	3	4	4	4	4	4	4	3	4	2	4	4
Institution C_54	8/2017	3	4	2	4	3	3	4	4	1	2	2	3	2	3	4	4	4	2	2	4
Institution C_55	8/2017	2	3	2	4	3	2	4	2	3	2	2	4	2	2	2	4	2	3	4	2
Institution C_56	9/2017	1	1	4	4	2	4	4	2	3	2	3	4	4	4	4	4	4	3	3	4
Institution C_57	9/2017	2	2	4	4	4	4	4	3	4	2	4	4	4	4	4	4	4	2	2	5
Institution C_58	9/2017	2	4	4	3	5	3	4	5	2	3	4	4	4	4	4	4	3	4	4	4
Institution C_59	9/2017	4	3	3	4	3	3	4	4	3	4	4	3	3	3	4	3	2	3	3	2
Institution C_60	9/2017	2	4	4	5	2	2	5	1	4	2	3	4	2	4	2	2	5	2	4	2
Institution C_61	9/2017	2	2	2	4	4	3	4	4	2	4	3	3	4	4	4	2	4	2	4	4
Institution C_62	9/2017	1	1	2	4	3	4	4	2	2	3	5	3	4	4	4	4	4	1	3	4
Institution C_63	9/2017	4	2	2	4	4	4	4	3	2	4	4	4	4	2	4	2	2	2	4	2
Institution C_64	9/2017	2	1	5	5	4	4	5	3	4	2	4	4	4	4	4	4	4	2	2	4
Institution C_65	9/2017	3	2	2	4	3	3	5	4	1	5	4	4	5	4	4	3	2	2	2	4
Institution C_66	9/2017	1	2	3	4	1	4	3	3	3	4	4	4	4	4	4	4	4	2	2	4
Institution C_67	9/2017	2	2	2	4	3	4	4	4	3	4	3	4	3	4	4	4	4	1	3	4
Institution C_68	9/2017	2	3	2	4	5	4	5	3	4	2	4	3	5	4	4	3	4	1	2	3
Institution C_69	9/2017	4	2	4	4	1	4	5	3	4	3	5	4	1	4	2	4	5	1	2	4
Institution C_70	9/2017	3	4	4	4	4	4	5	2	3	2	4	4	5	4	4	3	4	2	2	4
Institution C_71	9/2017	4	3	2	3	4	4	4	2	4	4	4	4	4	4	2	4	4	4	4	4
Institution C_72	9/2017	2	2	4	4	2	5	5	4	4	4	4	4	5	5	5	5	5	2	5	5
Institution C_73	10/2017	2	3	2	2	2	1	2	4	1	4	2	4	1	2	2	2	2	4	4	4
Institution C_74	10/2017	2	2	4	4	4	3	4	2	2	3	4	2	4	4	3	4	4	1	4	5
Institution C_75	10/2017	1	1	5	5	2	5	5	4	5	2	5	5	5	5	5	5	5	1	1	5
Institution C_76	10/2017	1	1	5	5	2	4	5	4	5	1	5	5	5	5	5	5	5	2	5	5
Institution C_77	10/2017	1	1	5	5	4	5	5	1	4	2	5	5	2	5	4	4	4	2	2	5
Institution C_78	10/2017	2	2	5	5	2	3	5	3	2	3	4	4	2	2	2	4	5	2	4	2
Institution C_79	10/2017	3	4	5	4	4	4	5	4	4	2	3	2	2	4	4	4	4	2	2	4
Institution C_80	10/2017	1	1	5	5	2	4	4	4	4	2	5	4	5	5	5	5	5	1	1	5
Institution C_81	10/2017	2	2	4	5	4	4	4	4	2	5	4	4	4	3	3	4	4	1	4
Institution C_82	10/2017	4	2	2	4	1	3	4	1	4	1	4	2	5	4	2	4	4	1	2	4
Institution C_83	10/2017	4	4	4	4	1	2	4	5	2	4	2	1	4	2	1	4	1	5	4	1
Institution C_84	10/2017	4	4	5	1	5	1	1	4	5	2	1	1	1	1	1	1	1	4	1	1

## Sheet: Institution D
	Date Started	Item 1	Item 2	Item 3	Item 4	Item 5	Item 6	Item 7	Item 8	Item 9	Item 10	Item 11	Item 12	Item 13	Item 14	Item 15	Item 16	Item 17	Item 18	Item 19	Item 20
Institution D_1	8/2018	2	4	4	5	4	4	4	4	1	5	5	5	3	3	2	2	5	1	1	4
Institution D_2	8/2018	2	5	2	2	4	1	1	5	1	1		2	1	2	4	4	2	5	5	2
Institution D_3	8/2018	4	4	2	4	1	2	4	3	2	4	2	3	1	2	2	2	2	5	4	2
Institution D_4	8/2018	4	4	2	2	3	2	2	2	2	1	3	2	2	2	2	2	1	4	4	2
Institution D_5	8/2018	2	2	5	5	1	5	4	1	4	2	5	4	5	4	4	3	5	2	4	4
Institution D_6	8/2018	2	2	3	4	2	4	4	3	2	2	4	4	4	3	4	4	3	2	3	3
Institution D_7	8/2018	1	1	2	5	1	4	5	2	3	2	4	4	5	4	4	2	4	1	1	4
Institution D_8	8/2018	2	3	2	2	2	3	3	5	1	5	1	3	3	3	2	3	3	2	2	5
Institution D_9	8/2018	4	4	4	4	5	4	5	4	5	4	5	5	4	5	4	5	4	5	4	5
Institution D_10	8/2018	1	3	5	5	4	4	5	5	1	2	5	4	4	5		5	5	2	5	5
Institution D_11	8/2018	1	2	3	4	5	4	3	2	1	2	3	5	4	3	2	1	2	3	4	3
Institution D_12	8/2018	4	4	5	5	5	2	2	4	2	3	2	4	5	4	4	5	5	5	5	5
Institution D_13	8/2018	2	2	4	4	4	2	2	1	2	3	4	4	3	3	4	2	2	2	4	4
Institution D_14	8/2018	2	2	4	4	3	4	2	3	3	3	4	4	4	4	3	3	4	2	3	4
Institution D_15	8/2018	5	5	1	1	5	1	1	5	1	1	1	1	1	1	1	1	1	4	5	1
Institution D_16	8/2018	3	4	4	3	2	4	3	2	3	2	5	4	4	4	4	4	4	1	4	5
Institution D_17	8/2018	2	2	1	3	3	3	4	2	1	2	2	3	2	4	4	4	3	3	2	3
Institution D_18	8/2018	3	2	3	4	4	3	4	4	2	2	3	3	3	4	4	3	3	3	4	4
Institution D_19	8/2018	5	4	1	4	5	3	3	5	1	3	2	4	3	5	4	3	3	4	5	5
Institution D_20	8/2018	2	3	3	4	4	3	4	3	2	2	2	4	2	4	4	4	3	2	3	2
Institution D_21	8/2018	1	1	4	5	2	4	5	4	1	5	4	4	4	4	3	3	4	2	2	4
Institution D_22	8/2018	1	2	4	5	3	4	5	3	3	2	5	4	4	4	4	5	5	2	4	5
Institution D_23	8/2018	4	3	3	5	4	4	4	3	3	3	4	4	4	4	4	4	3	2	3	4
Institution D_24	8/2018	3	2	4	5	2	4	4	3	3	3	5	5	4	4	4	4	4	2	2	4
Institution D_25	8/2018	1	2	3	4	4	4	4	2	2	2	3	4	2	4	4	4	4	3	4	3
Institution D_26	8/2018	3	2	3	5	2	4	5	4	2	4	5	5	2	4	5	4	5	1	2	5
Institution D_27	8/2018	1	2	3	4	2	3	4	2	2	4	2	3	4	4	4	4	4	2	2	4
Institution D_28	8/2018	3	3	2	4	3	4	2	5	2	3	4	2	5	3	4	4	2	2	5	2
Institution D_29	8/2018	4	2	2	4	2	3	4	4	2	2	4	3	2	4	3	4	4	4	4	4
Institution D_30	8/2018	3	2	4	5	2	3	4	4	1	4	4	4	1	3	3	4	4	1	4	4
Institution D_31	8/2018	2	3	2	3	4	4	2	1	2	4	5	4	3	2	4	4	4	2	4	2
Institution D_32	8/2018	3	2	2	4	2	3	4	4	2	4	4	4	2	4	4	4	4	4	4	4
Institution D_33	8/2018	4	4	2	4	4	2	2	5	1	3	2	2	3	3	3	4	3	2	4	4
Institution D_34	8/2018	1	2	4	4	1	4	5	4	4	3	5	5	4	4	4	4	4	2	2	4
Institution D_35	8/2018	3	2	4	4	4	4	3	3	2	3	4	4	4	4	4	4	5	2	3	4
Institution D_36	8/2018	1	2	5	5	2	5	5	5	2	2	5	5	5	5	5	5	5	1	1	5
Institution D_37	8/2018	3	4	4	3	2	3	4	3	1	3	4		4	3	3	4	4	2	4	4
Institution D_38	8/2018	2	1	4	5	2	5	4	1	4	2	4	5	4	4	4	5	5	1	1	3
Institution D_39	8/2018	3	3	3	4	2	3	4	4	2	3	4	4	1	2	3	2	4	1	2	3
Institution D_40	8/2018	2	1	2	4	4	2	4	2	2	4	1	2	2	4	4	4	2	4	4	2
Institution D_41	8/2018	2	3	2	4	4	4	4	3	4	4	5	3	5	4	4	4	4	1	4	5
Institution D_42	9/2018	2	2	4	4	3	4	5	3	3	2	4	3	3	4	3	3	4	2	5	3
Institution D_43	9/2018	1	2	3	5	4	4	4	2	3	2	4	4	4	5	3	4	3	2	4	4
Institution D_44	9/2018	1	2	4	5	4	4	5	2	5	5	5	5	3	3	4	5	5	2	2	3
Institution D_45	9/2018	4	2	2	4	2	3	4	4	2	4	4	2	3	4	4	4	4	2	4	4
Institution D_46	9/2018	3	3	3	3	3	3	3	3	3	3	3	3	3	3	3	3	3	3	3	3
Institution D_47	9/2018	1	2	3	4	2	4	4	2	4	2	4	4	4	4	4	4	4	2	3	4
Institution D_48	9/2018	2	2	4	5	4	4	4	4	2	2	3	4	4	3	2	3	4	3	4	2
Institution D_49	9/2018	2	4	1	4	2	3	4	4	1	3	4	4	2	4	3	4	3	4	4	2
Institution D_50	9/2018	1	2	2	5	4	4		2	3	3	4	3	3	4	4	4	4	2	3	4
Institution D_51	9/2018	2	2	3	4	3	4	4	2	3	2	4	4	3	4	3	3	3	3	4	2
Institution D_52	9/2018	3	3	4	4	4	4	3	4	2	5	4	4	2	4	3	3	5	2	4	4
Institution D_53	9/2018	2	3	4	5	4	3	4	4	2	4	2	2	2	4	2	3	2	3	4	4
Institution D_54	9/2018	1	2	3	4	4	4	4	2	3	4	4	4	3	3	4	4	4	2	4	3
Institution D_55	9/2018	2	3	4	4	4	5	5	4	2	1	4	4	5	4	4	4	5	1	3	4
Institution D_56	9/2018	4	2	4	4	2	4	4	3	2	2	4	4	4	4	4	4	4	2	4	4
Institution D_57	9/2018	1	1	5	5	2	4	4	4	3	4	5	4	2	4	5	4	4	2	2	4
Institution D_58	9/2018	1	2	4	4	2	2	5	2	2	2	4	4	4	4	4	4	5	3	2	4
Institution D_59	9/2018	1	1	2	4	5	4	4	2	2	2	3	2	4	2	2	4	5	2	3	3
Institution D_60	9/2018	1	1	3	5	2	5	4	2	4	2	4	5	4	4	4	3	4	1	4	4
Institution D_61	9/2018	3	4	1	3	2	2	3	5	3	2	4	3	4	4	4	3	2	4	4	3
Institution D_62	9/2018	4	3	2	2	3	3	3	4	2	4	3	2	2	4	3	4	3	2	4	4
Institution D_63	9/2018	2	3	4	4	5	3	5	3	2	5	3	3	3	4	4	4	4	4	4	4
Institution D_64	9/2018	4	2	2	4	2	2	2	2	2	4	4	2	4	4	3	1	2	2	4	4
Institution D_65	9/2018	2	4	5	4	3	4	5	2	3	4	2	4	3	4	4	4	3	2	4	3
Institution D_66	9/2018	4	3	2	3	3	2	2		4	3	1	2	4	3	3	2	5	5	3	4
Institution D_67	9/2018	3	2	3	4	3	4	5	2	4	5	5	4	3	4	3	3	5	2	4	4
Institution D_68	9/2018	4	4	2	3	1	3	4	3	1	2	2	2	1	1	2	2	2	1	4	1
Institution D_69	9/2018	1	2	4	5	5	5	4	2	4	2	4	4	4	5	3	5	5	1	4	5
Institution D_70	9/2018	3	5	3	2	5	3	5	5	3	3	4	2	1	2	3	2	4	4	4	2
